# Supplementary material for: Global Archaeal Diversity Revealed Through Massive Data Integration: Uncovering Just Tip of Iceberg
Source: Microorganisms. 2025 Mar 5;13(3):598. doi: 10.3390/microorganisms13030598 (PMC11944491; doi:10.3390/microorganisms13030598)
Supplement: Supplementary file 1 [file microorganisms-13-00598-s001.zip]

Archive with 1 entries (1 files):
- microorganisms-3470973-supplementary.pdf
